# Supplementary material for: Phytochemicals Possess Selective Chemopreventive Mechanisms That Safeguard Human Cells from Oxidative Toxicity
Source: Biomolecules. 2026 Jan 27;16(2):191. doi: 10.3390/biom16020191 (PMC12937693; doi:10.3390/biom16020191)
Supplement: Supplementary file 1 [file biomolecules-16-00191-s001.zip]

Archive with 1 entries (1 files):
- biomolecules-4048062-supplementary.pdf
